# Supplementary material for: Membrane-assisted assembly and selective secretory autophagy of enteroviruses
Source: Nat Commun. 2022 Oct 10;13:5986. doi: 10.1038/s41467-022-33483-7 (PMC9550805; doi:10.1038/s41467-022-33483-7)
Supplement: Supplementary file 9 — Source Data [file 41467_2022_33483_MOESM9_ESM.xlsx]

## Sheet: Fig 1E
Empty SM	RNA-loaded SM	empty ALM	RNA loaded ALM	total virions on SM	total virions on ALM	% empty on SM	% RNA loaded virions on SM	% empty on ALM	% RNA loaded virions on ALM
132	148	91	133	280	224	47	53	41	59

## Sheet: Fig 1G
n of virions tethered on cytoplasimc face of the membranes	n of virions tethered inside ALM	total virions in the cell	% of virions tethered on cytoplasimc face of the membranes	% of virions tethered inside ALM
14	0	31	45.1613	0
9	0	12	75	0
12	0	28	42.8571	0
27	0	81	33.3333	0
47	1	128	36.7188	0.78125
46	0	54	85.1852	0
6	2	19	31.5789	10.5263
2	0	24	8.33333	0
23	0	32	71.875	0
39	0	45	86.6667	0
31	1	51	60.7843	1.96078
0	0	9	0	0
2	4	84	2.38095	4.7619
28	3	189	14.8148	1.5873
16	0	99	16.1616	0
10	0	37	27.027	0
20	0	78	25.641	0
13	0	73	17.8082	0
26	1	154	16.8831	0.649351
6	0	81	7.40741	0
36	2	194	18.5567	1.03093
13	1	194	6.70103	0.515464
8	1	67	11.9403	1.49254
16	3	176	9.09091	1.70455
14	1	168	8.33333	0.595238
1	0	20	5	0
3	0	17	17.6471	0
7	0	87	8.04598	0
4	0	70	5.71429	0
11	1	69	15.942	1.44928
10	0	134	7.46269	0
10	1	140	7.14286	0.714286
10	0	129	7.75194	0

## Sheet: Fig 1H
% empty capsid
Untrated	Hydantoin
42	92
42	86
29	84
7	82
9	100
20	88
22	87
38	98
27	90
39	70
5	71
32	29
25	19
34	22
38
51
56
13
75
65
38
58
45
12
15
12
27
11
29
27
15
44
36
12
17
36
22
18
16
13
16
4
8

## Sheet: Fig 1K
% tethered virions
Untretated	Hydantoin
45.1613	5.7554
75	6.89655
42.8571	10.3448
33.3333	5.88235
37.5	5.76923
85.1852	9.21053
42.1053	7.35294
8.33333	11.4035
71.875	0
86.6667	10.8696
62.7451	8.91089
0	18.6441
7.14286	12.9032
16.4021	6.66667
16.1616
27.027
25.641
17.8082
17.5325
7.40741
19.5876
7.21649
13.4328
10.7955
8.92857
5
17.6471
8.04598
5.71429
17.3913
7.46269
7.85714
7.75194

## Sheet: S1-I
lamella thickness (nm)
137
206
206
256
275
257
240
257
206
172
343
257
309
343
343
223
343
343
206
206
257
227
300
120
175
172
185
103
275
275
146
154
86
86
172
172
257
257
223
149
149
158
158
120
218
218
170
170
132
103
168
206
117
137
120
179
134
240
275
251
257
223
257
154
172
172
223
137
206
206
256
275
257
240
257
206
172
343
257
309
343
343
223
343
343
206
206
257
227
300
120
175
172

## Sheet: S2E
	density single membranes
	3 h p.i.	6 h p.i.
	177.7	116.617
	150.26	106.691
	112.83	66.6381
	114.77	42.7168
	131.89	76.5105
	91.46	101.264
	46.65	131.523
	22.51	134.623
	32.31	111.064
	17.45	85.1487
	47.6	74.7979
	12.22	66.6381
	11.11	63.4649
	11.76	24.9893
		47.3049
		59.8035
		30.7561
		88.8509
		106.235
		111.064
		401.538
		480.564
		217.855
		28.3567
		32.0596
		0
		0
		31.468
		22.6991
		55.1264
		43.7769
		35.6701
		34.1734
		140.111
		121.368
		63.8025
		253.515
		222.127
		41.8122
		68.3468
		16.8278
		16.8278
		21.8762
		37.0212
		54.4429
		34.8435
		18.5106
		44.4254
		13.8829
		3.41734

## Sheet: S2F
density of phagophores
3 h p.i.	6 h p.i.
0	0
2.18	0
7.05	8.88509
0	3.41734
0	9.87232
0	3.26658
0	2.92273
0	17.9497
2.02	15.5489
0	9.2553
0	0
0	2.22127
0	0
1.31	5.55318
	18.5106
	10.252
	8.54335
	4.44254
	22.5346
	29.617
	0
	10.6792
	2.13584
	2.36305
	4.57994
	0
	0
	11.1064
	0
	8.10683
	0
	6.48546
	3.41734
	13.6694
	20.6097
	33.0828
	0
	0
	7.83978
	10.252
	15.145
	20.1934
	18.5106
	10.0967
	39.1989
	26.1326
	11.1064
	0
	24.9893
	0

## Sheet: S2G
density of double membrane vesicles
3 h p.i.	6 h p.i.
0	0
0	3.49807
0	13.3276
0	8.54335
0	14.8085
0	13.0663
0	52.6091
0	67.3113
2.02	44.4254
3.17	18.5106
3.17	20.3994
0	33.3191
1.11	5.94983
0	69.4147
	24.6808
	23.9214
	17.0867
	71.0807
	41.85
	40.7233
	64.0751
	38.4451
	64.0751
	70.8916
	41.2195
	0
	0
	61.085
	35.6701
	9.7282
	45.3983
	24.3205
	3.41734
	6.83468
	18.3198
	44.898
	45.8741
	31.3875
	5.22652
	37.5907
	16.8278
	16.8278
	21.8762
	37.0212
	54.4429
	34.8435
	18.5106
	44.4254
	13.8829
	3.41734

## Sheet: S2H
density empty capsids		density RNA-loaded virions
3 h p.i.	6 h p.i.	3 h p.i.	6 h p.i.
0.547775	0	1.14922	0
0	0	0.869232	0.954243
0.540329	1.6721	1.31848	1.86923
1.46835	1.76343	1.29226	1.90309
1.38792	0.954243	1.72681	1.07918
0	1.30103	0	1.6902
0.907411	1.25527	1.25935	2.34044
0	1.39794	0	2.41996
0	1.38021	0	1.98227
0.522444	1.30103	0	1.85733
0.744293	1.43136	0	1.65321
0.593286	1.34242	0	1.77815
0	1.53148	0	1.73239
0	0.778151	0	2
	1.07918		1.43136
	1		1.49136
	0.954243		1.38021
	1.6902		1.96848
	1.74036		1.95424
	1.98227		1.96848
	1.11394		1
	1.57978		2.3962
	2.48144		2
	2.19866		1.72428
	1.47712		1.6902
	2.02531		1.89209
	1.88081		1.96379
	0.69897		1.44716
	0		0
	1.54407		2.39794
	1.6902		2.42488
	1.11394		1.98227
	1.89209		2.31806
	1.4624		2.38561
	1.43136		1.61278
	1.23045		1.61278
	1.69897		2.13033
	1.85126		2.58883
	1.96379		2.07188
	1.77815		2.03743
	1.23045		2.09691
	0.30103		0.90309
	1.62325		1.86923
	1.69897		2.24304
	1.62325		2.2878
	1.53148		2.26245
	1.47712		2.32838
	1.61278		2.33846
	0.60206		1.94939
	0.845098		1.92942
	0		0

## Sheet: S2K
	untreated			hydantoin
	SM	ALM		SM	ALM
	116.617	0		41.8122	81.0111
	106.691	5.2471		32.085	93.787
	66.6381	26.6553		231.012	111.064
	42.7168	13.6694		22.2127	57.7531
	76.5105	27.1489		71.0807	59.9743
	101.264	16.3329		102.178	55.5318
	131.523	58.4545		57.7531	22.2127
	134.623	91.9921		54.7914	11.8468
	111.064	59.9743		49.5514	41.0081
	85.1487	27.7659		76.5956	7.65956
	74.7979	20.3994		99.5742	5.10637
	66.6381	35.5403		62.7751	65.1895
	63.4649	5.94983		48.2885	72.4328
	24.9893	77.7445		72.9846	3.17325
	47.3049	43.1914		75.2084	19.2394
	59.8035	34.1734		64.7142	17.4903
	30.7561	25.6301		35.8993	44.8742
	88.8509	75.5232		33.6556	62.8238
	106.235	64.3847		60.5801	49.0411
	111.064	70.3403
	401.538	100.384
	480.564	76.8902
	217.855	102.52
	28.3567	73.2547
	32.0596	91.5988
	0	79.5956
	0	35.6701
	31.468	19.4564
	22.6991	47.0196
	55.1264	32.4273
	43.7769	6.83468
	35.6701	20.504
	34.1734	48.0894
	140.111	82.7069
	121.368	82.0905
	63.8025	50.7029
	253.515	13.0663
	222.127	47.8428
	41.8122	40.3868
	68.3468	43.7523
	16.8278	42.0695
	16.8278	50.4834
	21.8762	95.8196
	37.0212	60.9761
	54.4429	37.0212
	34.8435	48.1275
	18.5106	38.8723
	44.4254	5.12601
	13.8829	0
	3.41734	0

[truncated: 22 more sheets: Fig 2F , Fig 2G, S3G, Fig 3E, Fig 3F, Fig 3G, Fig 3K, S4B, S4C, S4D, S4F, S4G, S4H, S4I, S4J, Fig 4C, Fig 4H, S5A, S5B, Fig 5F …]
